# Supplementary material for: Anterior Cervical Meningocele: Systematic Review of the Literature and Illustrative Case
Source: J Clin Med. 2025 Oct 24;14(21):7530. doi: 10.3390/jcm14217530 (PMC12609115; doi:10.3390/jcm14217530)
Supplement: Supplementary file 1 [file jcm-14-07530-s001.zip]

Archive with 1 entries (1 files):
- jcm-3848812-supplementary.pdf
